# Supplementary material for: C-Reactive Protein as a Biomarker for Major Depressive Disorder?
Source: Int J Mol Sci. 2022 Jan 30;23(3):1616. doi: 10.3390/ijms23031616 (PMC8836046; doi:10.3390/ijms23031616)
Supplement: Supplementary file 1 [file ijms-23-01616-s001.zip]

Archive with 2 entries (2 files):
- ijms-1561066-Supplementary-Newcastle-OTTAWA quality assessment scale.pdf
- ijms-1561066-supplementary-PRISMA_2020_checklist.pdf
